# Supplementary material for: Visualization of conformational changes and membrane remodeling leading to genome delivery by viral class-II fusion machinery
Source: Nat Commun. 2022 Aug 15;13:4772. doi: 10.1038/s41467-022-32431-9 (PMC9378758; doi:10.1038/s41467-022-32431-9)
Supplement: Supplementary file 13 — Source Data [file 41467_2022_32431_MOESM13_ESM.zip]

Archive with 2 entries (2 files):
- Figure 6.xlsx
- Supplementary Figure 4.xlsx
