# Supplementary material for: Visualization of conformational changes and membrane remodeling leading to genome delivery by viral class-II fusion machinery
Source: Nat Commun. 2022 Aug 15;13:4772. doi: 10.1038/s41467-022-32431-9 (PMC9378758; doi:10.1038/s41467-022-32431-9)
Supplement: Supplementary file 13 — Source Data [file 41467_2022_32431_MOESM13_ESM.zip › Figure 6.xlsx]

## Sheet: Sheet1
Source Data for plot in Main Figure 6
		E1-attachment		E1 HT/Membrane Insertion			Hemifusion		Post-fusion NC-release
pH	Time (minutes)	Recruitment	Attachment	E1-HT	E1-HT insertion	Membrane superposition	Hemifusion	Fusion pore	Post-fusion	Total
5.1	0.5	0	16	8	2	6	0	1	1	34
	1	5	17	5	8	2	2	5	19	63
	3	0	48	12	11	12	9	10	64	166
5.6	0.5	100	50	2	0		1	0	0	153
	2	3	43	10	17	2	0	2	2	79
	4	0	6	3	5	4	1	3	27	49
