# Supplementary material for: Visualization of conformational changes and membrane remodeling leading to genome delivery by viral class-II fusion machinery
Source: Nat Commun. 2022 Aug 15;13:4772. doi: 10.1038/s41467-022-32431-9 (PMC9378758; doi:10.1038/s41467-022-32431-9)
Supplement: Supplementary file 13 — Source Data [file 41467_2022_32431_MOESM13_ESM.zip › Supplementary Figure 4.xlsx]

## Sheet: Sheet1
Source Data for Supplementary Figure 4
Observed number of E1-HTs at virus-liposome interface
Number of E1-HT		Frequency of occurrence
1		1
2		2
3		5
4		16
5		10
6		4
7		2
Observed lengths of hemifusion diaphragms
Length Range (Angstroms)		Frequency of occurrence
251-300		1
301-350		2
351-400		3
401-450		3
451-500		2
501-550		2
Observed sizes of fusion pore
Pore diameter (Angstroms)		Frequency of occurrence
301-350		2
351-400		0
401-450		5
451-500		8
501-550		3
551-600		0
601-650		3
